# Supplementary material for: Skeleton and musculature of the male abdomen in Tanyderidae (Diptera, Nematocera) of the Southern Hemisphere
Source: Zookeys. 2018 Dec 19;(809):55–77. doi: 10.3897/zookeys.809.29032 (PMC6306481; doi:10.3897/zookeys.809.29032)
Supplement: XML Treatment for Araucoderus gloriosus [file zookeys.809.29032-treatment1.xml]

<!DOCTYPE tp:taxon-treatment
  PUBLIC "-//TaxonX//DTD Taxonomic Treatment Publishing DTD v0 20100105//EN" "tax-treatment-NSO.dtd">
<tp:taxon-treatment xmlns:tp="http://www.plazi.org/taxpub"><tp:treatment-meta><kwd-group><label>Taxon classification</label><kwd><named-content xmlns:xlink="http://www.w3.org/1999/xlink" content-type="kingdom">Animalia</named-content></kwd><kwd><named-content xmlns:xlink="http://www.w3.org/1999/xlink" content-type="order">Diptera</named-content></kwd><kwd><named-content xmlns:xlink="http://www.w3.org/1999/xlink" content-type="family">Tanyderidae</named-content></kwd></kwd-group><mixed-citation publication-type="journal"><person-group><name><surname>Ovtshinnikova</surname><given-names>Olga G.</given-names></name><name><surname>Galinskaya</surname><given-names>Tatiana V.</given-names></name><name><surname>Lukashevich</surname><given-names>Elena D.</given-names></name></person-group><article-title>Skeleton and musculature of the male abdomen in <tp:taxon-name><tp:taxon-name-part taxon-name-part-type="family">Tanyderidae</tp:taxon-name-part></tp:taxon-name> (<tp:taxon-name><tp:taxon-name-part taxon-name-part-type="order">Diptera</tp:taxon-name-part></tp:taxon-name>, <tp:taxon-name><tp:taxon-name-part taxon-name-part-type="suborder">Nematocera</tp:taxon-name-part></tp:taxon-name>) of the Southern Hemisphere</article-title><source>Zookeys</source><day>19</day><month>12</month><year>2018</year><volume>2018</volume><issue>809</issue><fpage>55</fpage><lpage>77</lpage><pub-id pub-id-type="doi">10.3897/zookeys.809.29032</pub-id></mixed-citation></tp:treatment-meta><tp:nomenclature><tp:taxon-name>
                <tp:taxon-name-part taxon-name-part-type="genus" reg="Araucoderus">Araucoderus</tp:taxon-name-part>
                <tp:taxon-name-part taxon-name-part-type="species" reg="gloriosus">gloriosus</tp:taxon-name-part>
              </tp:taxon-name><tp:taxon-authority>(Alexander, 1920)</tp:taxon-authority><xref ref-type="fig" rid="F1">Figures 1A, B</xref><xref ref-type="fig" rid="F2">, 2</xref><xref ref-type="fig" rid="F3">, 3</xref><xref ref-type="fig" rid="F4">, 4</xref></tp:nomenclature><tp:treatment-sec sec-type="material" id="SECID0E1IAG"><title>Material.</title><p>Chile, <italic><tp:taxon-name><tp:taxon-name-part taxon-name-part-type="genus" reg="Nothofagus">Nothofagus</tp:taxon-name-part></tp:taxon-name></italic>-dominated forest, on riparian vegetation. Alerce Andino National Park: Lenca River, 340 m asl (<named-content xmlns:xlink="http://www.w3.org/1999/xlink" content-type="dwc:verbatimCoordinates" xlink:type="simple"><named-content content-type="geo-json" specific-use="{&#34;type&#34;:&#34;Point&#34;,&#34;coordinates&#34;:[-72.616667,-41.500000]}" id="NCID0EKJAG" xlink:type="simple">41°30'S, 72°37'W</named-content></named-content>), 6–8.i.2014, 12–18.i.2015, D.E. Shcherbakov, E.D. Lukashevich, 8 males; Puyehue National Park: Anticura River near Anticura Waterfall, 400 m asl (<named-content xmlns:xlink="http://www.w3.org/1999/xlink" content-type="dwc:verbatimCoordinates" xlink:type="simple"><named-content content-type="geo-json" specific-use="{&#34;type&#34;:&#34;Point&#34;,&#34;coordinates&#34;:[-72.166667,-40.666667]}" id="NCID0ESJAG" xlink:type="simple">40°40'S, 72°10'W</named-content></named-content>), 14.i.2014, E.D. Lukashevich, 1 male; Chanlefu River at Aguas Calientes, 470 m asl (<named-content xmlns:xlink="http://www.w3.org/1999/xlink" content-type="dwc:verbatimCoordinates" xlink:type="simple"><named-content content-type="geo-json" specific-use="{&#34;type&#34;:&#34;Point&#34;,&#34;coordinates&#34;:[-72.300000,-40.733333]}" id="NCID0E1JAG" xlink:type="simple">40°44'S, 72°18'W</named-content></named-content>), 16.i.2014, D.E. Shcherbakov, 1 male; Huerquehue Natianal Park: near Tiquilco Lake, 780 m asl, (<named-content xmlns:xlink="http://www.w3.org/1999/xlink" content-type="dwc:verbatimCoordinates" xlink:type="simple"><named-content content-type="geo-json" specific-use="{&#34;type&#34;:&#34;Point&#34;,&#34;coordinates&#34;:[-71.733333,-39.166667]}" id="NCID0ECKAG" xlink:type="simple">39°10'S, 71°44'W</named-content></named-content>), 22.xii.2014, E.D. Lukashevich, 1 male; near La Junta, Rio Palena, 70 m asl, (<named-content xmlns:xlink="http://www.w3.org/1999/xlink" content-type="dwc:verbatimCoordinates" xlink:type="simple"><named-content content-type="geo-json" specific-use="{&#34;type&#34;:&#34;Point&#34;,&#34;coordinates&#34;:[-72.350000,-43.816667]}" id="NCID0EKKAG" xlink:type="simple">43°49'S, 72°21'W</named-content></named-content>), 5.i.2015, E.D. Lukashevich, 1 male. The specimens will be deposited in the Zoological Institute RAS, St-Petersburg, Russia.</p></tp:treatment-sec><tp:treatment-sec sec-type="Exoskeleton" id="SECID0EPKAG"><title>Exoskeleton.</title><p>The male terminalia were described in great detail by <xref ref-type="bibr" rid="B36">Madriz and Courtney (2016)</xref>, so here we describe only the muscles; scanning electron micrographs of genitalia are published for comparison purposes (Figure <xref ref-type="fig" rid="F1">1A, B</xref>).</p><fig id="F1" position="float" orientation="portrait"><label>Figure 1.</label><caption><p>SEM images of male genitalia of <tp:taxon-name><tp:taxon-name-part taxon-name-part-type="family">Tanyderidae</tp:taxon-name-part></tp:taxon-name>. <bold>A–B</bold><italic><tp:taxon-name><tp:taxon-name-part taxon-name-part-type="genus" reg="Araucoderus">Araucoderus</tp:taxon-name-part><tp:taxon-name-part taxon-name-part-type="species" reg="gloriosus">gloriosus</tp:taxon-name-part></tp:taxon-name></italic> (uncoated, <abbrev xmlns:xlink="http://www.w3.org/1999/xlink" xlink:title="backscattered electron" id="ABBRID0EXLAG" xlink:type="simple">BSE</abbrev>; Chile, Alerce Andino), dorsal view <bold>C–H</bold><italic><tp:taxon-name><tp:taxon-name-part taxon-name-part-type="genus" reg="Nothoderus">Nothoderus</tp:taxon-name-part><tp:taxon-name-part taxon-name-part-type="species" reg="australiensis">australiensis</tp:taxon-name-part></tp:taxon-name></italic><bold>C–E</bold> dorsal view (uncoated, <abbrev xmlns:xlink="http://www.w3.org/1999/xlink" xlink:title="backscattered electron" id="ABBRID0EKMAG" xlink:type="simple">BSE</abbrev>; Tasmania, Mystery Creek Cave) <bold>F–H</bold> ventral view (coated, <abbrev xmlns:xlink="http://www.w3.org/1999/xlink" xlink:title="secondary electron" id="ABBRID0EQMAG" xlink:type="simple">SE</abbrev>; Tasmania, Lake Saint Clair).</p></caption><graphic xmlns:xlink="http://www.w3.org/1999/xlink" xlink:href="zookeys-809-055-g001.jpg" position="float" orientation="portrait" xlink:type="simple" id="oo_251144.jpg"/></fig></tp:treatment-sec><tp:treatment-sec sec-type="Musculature" id="SECID0EZMAG"><title>Musculature.</title><p><italic>Thoracic muscles.</italic> One pair of tergal muscles, connecting thorax and medial part of tergite I; one pair of sternal muscles, connecting thorax and anterolateral margin of sternite II (Figure <xref ref-type="fig" rid="F2">2C</xref>).</p><fig id="F2" position="float" orientation="portrait"><label>Figure 2.</label><caption><p>Male of <italic><tp:taxon-name><tp:taxon-name-part taxon-name-part-type="genus" reg="Araucoderus">Araucoderus</tp:taxon-name-part><tp:taxon-name-part taxon-name-part-type="species" reg="gloriosus">gloriosus</tp:taxon-name-part></tp:taxon-name></italic>. <bold>A</bold> sternites, inner view <bold>B</bold> tip of abdomen, right lateral view <bold>C</bold> abdomen, left lateral view.</p></caption><graphic xmlns:xlink="http://www.w3.org/1999/xlink" xlink:href="zookeys-809-055-g002.jpg" position="float" orientation="portrait" xlink:type="simple" id="oo_251145.jpg"/></fig><p><italic>Abdominal muscles.</italic> One pair of long intersegmental tergal muscles <italic>ITM1</italic> connecting medial part of tergite I and medial part of tergite II (Figure <xref ref-type="fig" rid="F2">2C</xref>). Segments I–VII with wide, short tergosternal muscles (<italic>TSM1</italic>–<italic>TSM7</italic>) (Figure <xref ref-type="fig" rid="F2">2C</xref>). One pair of long symmetrical intersegmental sternal muscles <italic>ISM2</italic> passing from anterior third of sternite II to anterior margin of sternite III. Two pairs of long symmetrical intersegmental tergal muscles (<italic>ITM2a,b</italic>) passing from posterior half of tergite II to anterior margin of tergite III; medial ITM2a slightly thinner and longer, lateral <italic>ITM2b</italic> slightly stronger but shorter (Figure <xref ref-type="fig" rid="F2">2A, C</xref>). Intersegmental tergal and sternal muscles on segments III–V with similar attachment sites as intersegmental muscles of segments II–III (Figure <xref ref-type="fig" rid="F2">2C</xref>). One pair of intersegmental tergal muscles <italic>ITM6</italic> extending from tergite VI to tergite VII. One pair of intersegmental sternal muscles <italic>ISM6</italic> extending from sternite VI to sternite VII. Intersegmental muscles <italic>ITM6</italic> and <italic>ISM6</italic> thinner than intersegmental muscles of previous segments; posterior sites of attachment of muscles <italic>ITM6</italic> and <italic>ISM6</italic> slightly displaced counterclockwise due to terminalia rotation (Figure <xref ref-type="fig" rid="F2">2C</xref>). One pair of <!--PageBreak-->long asymmetrical muscles <italic>ISM7</italic> extending from middle of anterior part of sternite VII to left anterior margin of sternite VIII; posterior sites of attachment of muscles <italic>ISM7</italic> displaced counterclockwise due to terminalia rotation (Figure <xref ref-type="fig" rid="F2">2B</xref>). Tergite VIII situated on left side of abdomen. One pair of asymmetrical muscles <italic>ITM7</italic> extending from tergite VII to tergite VIII. Right muscle <italic>ITM7</italic> long, extending from middle of tergite VII to posterior part of tergite VIII. Left muscle <italic>ITM7</italic> short, extending from posterior margin of tergite VII to posterior part of tergite VIII. Posterior sites of attachment of muscles <italic>ITM7</italic> displaced counterclockwise due to terminalia rotation (Figure <xref ref-type="fig" rid="F2">2B, C</xref>).</p><p><italic>Pregenital muscles.</italic> Paired short asymmetrical muscles <italic>M18</italic>: right muscle <italic>M18</italic> long, connecting middle of right side of sternite VIII to narrow sclerotized stripe or <!--PageBreak-->hypandrium between gonocoxite bases; left wide short muscle <italic>M18</italic> connecting middle of left side of sternite VIII to narrow sclerotized stripe between gonocoxite bases (Figures <xref ref-type="fig" rid="F2">2B</xref>, <xref ref-type="fig" rid="F3">3C</xref>). Narrow sclerotized stripe between gonocoxite bases interpreted as hypandrium according to attachment sites of muscles <italic>M18</italic>. Paired short, wide and slightly asymmetrical muscles <italic>M19</italic> extending from center of tergite VIII to anterior margin of epandrium (Figure <xref ref-type="fig" rid="F3">3B</xref>).</p><fig id="F3" position="float" orientation="portrait"><label>Figure 3.</label><caption><p>Male of <italic><tp:taxon-name><tp:taxon-name-part taxon-name-part-type="genus" reg="Araucoderus">Araucoderus</tp:taxon-name-part><tp:taxon-name-part taxon-name-part-type="species" reg="gloriosus">gloriosus</tp:taxon-name-part></tp:taxon-name></italic>. <bold>A</bold> genitalia, inner view <bold>B</bold> genitalia, ventral view <bold>C</bold> genitalia, dorsal view.</p></caption><graphic xmlns:xlink="http://www.w3.org/1999/xlink" xlink:href="zookeys-809-055-g003.jpg" position="float" orientation="portrait" xlink:type="simple" id="oo_251146.jpg"/></fig><p><italic>Tergosternal muscles.</italic> Paired, wide symmetrical <italic>M5</italic> connecting anterolateral parts of epandrium to lateral thickenings of dorsal bridge of paramere in the point of connection of <italic>pm db</italic> with gonocoxites (= gonocoxal apodeme) (Figures <xref ref-type="fig" rid="F3">3A</xref>, <xref ref-type="fig" rid="F4">4B, C</xref>). Lateral thickenings of dorsal bridge of paramere interpreted as gonocoxites according to attachment sites of muscles <italic>M5</italic>.</p><fig id="F4" position="float" orientation="portrait"><label>Figure 4.</label><caption><p>Male of <italic><tp:taxon-name><tp:taxon-name-part taxon-name-part-type="genus" reg="Araucoderus">Araucoderus</tp:taxon-name-part><tp:taxon-name-part taxon-name-part-type="species" reg="gloriosus">gloriosus</tp:taxon-name-part></tp:taxon-name></italic>. <bold>A</bold> genitalia, dorsal view <bold>B</bold> genitalia, inner view <bold>C</bold> epandrium, inner view <bold>D</bold> aedeagal complex, lateral view.</p></caption><graphic xmlns:xlink="http://www.w3.org/1999/xlink" xlink:href="zookeys-809-055-g004.jpg" position="float" orientation="portrait" xlink:type="simple" id="oo_251147.jpg"/></fig><p><italic>Muscles of the hypandrial complex.</italic> Paired long retractors <italic>M1+2</italic> extending from anterior edges of gonocoxites to aedeagal condyle, and several muscle filaments of <italic>M1+2</italic> extending from anterior edges of gonocoxites to posterior margin of dorsomedial element of paramere <italic>pm dme</italic> (Figure <xref ref-type="fig" rid="F4">4A, D</xref>). Paired long <italic>M23</italic> extending from posterior edge of ejaculatory apodeme (dorsally) to membrane near aedeagus (Figure <xref ref-type="fig" rid="F4">4A, D</xref>). Paired wide protractors <italic>M30</italic> extending from anterior half of ejaculatory apodeme (laterally) to anterior margin of gonocoxites (Figure <xref ref-type="fig" rid="F4">4A, B, D</xref>). Paired retractors <italic>M31</italic> extending from posterior part of ejaculatory apodeme to medial part of dorsal bridge of paramere <italic>pm db</italic> (Figure <xref ref-type="fig" rid="F4">4D</xref>). Paired long wide <italic>M27</italic> extending from anterior part of gonocoxites to ligament near anterior margin of gonostyli (Figure <xref ref-type="fig" rid="F4">4B</xref>). Paired long wide <italic>M28</italic> extending from medial part of gonocoxites to condyle of gonostyli (Figure <xref ref-type="fig" rid="F4">4B</xref>).</p><p><italic>Muscles of the epandrial complex.</italic> Paired short wide <italic>M3</italic> extending from most of inner epandrium surface to hypoproct (X sternite) (Figure <xref ref-type="fig" rid="F4">4C</xref>). Paired thin <italic>M7</italic> extending from posterolateral parts of hypoproct to cerci (Figure <xref ref-type="fig" rid="F4">4C</xref>).</p></tp:treatment-sec><ref-list><ref id="B36"><mixed-citation xmlns:xlink="http://www.w3.org/1999/xlink" xlink:type="simple"><person-group><name name-style="western"><surname>Madriz</surname><given-names>RI</given-names></name><name name-style="western"><surname>Courtney</surname><given-names>GW</given-names></name></person-group> (<year>2016</year>) <article-title>The Neotropical tanyderid <italic><tp:taxon-name><tp:taxon-name-part taxon-name-part-type="genus">Araucoderus</tp:taxon-name-part><tp:taxon-name-part taxon-name-part-type="species">gloriosus</tp:taxon-name-part></tp:taxon-name></italic> (Alexander) (<tp:taxon-name><tp:taxon-name-part taxon-name-part-type="order">Diptera</tp:taxon-name-part></tp:taxon-name>, <tp:taxon-name><tp:taxon-name-part taxon-name-part-type="family">Tanyderidae</tp:taxon-name-part></tp:taxon-name>), with description of the egg, larva and pupa, redescription of adults, and notes on natural history.</article-title><source>Zootaxa</source><volume>4158</volume>(<issue>3</issue>): <fpage>325</fpage>–<lpage>351</lpage>. <ext-link xlink:type="simple" ext-link-type="doi" xlink:href="10.11646/zootaxa.4158.3.2">https://doi.org/10.11646/zootaxa.4158.3.2</ext-link></mixed-citation></ref></ref-list></tp:taxon-treatment>
