# Supplementary material for: Skeleton and musculature of the male abdomen in Tanyderidae (Diptera, Nematocera) of the Southern Hemisphere
Source: Zookeys. 2018 Dec 19;(809):55–77. doi: 10.3897/zookeys.809.29032 (PMC6306481; doi:10.3897/zookeys.809.29032)
Supplement: XML Treatment for Nothoderus australiensis [file zookeys.809.29032-treatment2.xml]

<!DOCTYPE tp:taxon-treatment
  PUBLIC "-//TaxonX//DTD Taxonomic Treatment Publishing DTD v0 20100105//EN" "tax-treatment-NSO.dtd">
<tp:taxon-treatment xmlns:tp="http://www.plazi.org/taxpub"><tp:treatment-meta><kwd-group><label>Taxon classification</label><kwd><named-content xmlns:xlink="http://www.w3.org/1999/xlink" content-type="kingdom">Animalia</named-content></kwd><kwd><named-content xmlns:xlink="http://www.w3.org/1999/xlink" content-type="order">Diptera</named-content></kwd><kwd><named-content xmlns:xlink="http://www.w3.org/1999/xlink" content-type="family">Tanyderidae</named-content></kwd></kwd-group><mixed-citation publication-type="journal"><person-group><name><surname>Ovtshinnikova</surname><given-names>Olga G.</given-names></name><name><surname>Galinskaya</surname><given-names>Tatiana V.</given-names></name><name><surname>Lukashevich</surname><given-names>Elena D.</given-names></name></person-group><article-title>Skeleton and musculature of the male abdomen in <tp:taxon-name><tp:taxon-name-part taxon-name-part-type="family">Tanyderidae</tp:taxon-name-part></tp:taxon-name> (<tp:taxon-name><tp:taxon-name-part taxon-name-part-type="order">Diptera</tp:taxon-name-part></tp:taxon-name>, <tp:taxon-name><tp:taxon-name-part taxon-name-part-type="suborder">Nematocera</tp:taxon-name-part></tp:taxon-name>) of the Southern Hemisphere</article-title><source>Zookeys</source><day>19</day><month>12</month><year>2018</year><volume>2018</volume><issue>809</issue><fpage>55</fpage><lpage>77</lpage><pub-id pub-id-type="doi">10.3897/zookeys.809.29032</pub-id></mixed-citation></tp:treatment-meta><tp:nomenclature><tp:taxon-name>
                <tp:taxon-name-part taxon-name-part-type="genus" reg="Nothoderus">Nothoderus</tp:taxon-name-part>
                <tp:taxon-name-part taxon-name-part-type="species" reg="australiensis">australiensis</tp:taxon-name-part>
              </tp:taxon-name><tp:taxon-authority>(Alexander, 1922)</tp:taxon-authority><xref ref-type="fig" rid="F1">Figures 1C–H</xref><xref ref-type="fig" rid="F5">, 5</xref><xref ref-type="fig" rid="F6">, 6</xref><!--PageBreak--><!--PageBreak--><!--PageBreak--></tp:nomenclature><tp:treatment-sec sec-type="material" id="SECID0EKYAG"><title>Material.</title><p>Tasmania, <italic><tp:taxon-name><tp:taxon-name-part taxon-name-part-type="genus" reg="Nothofagus">Nothofagus</tp:taxon-name-part></tp:taxon-name></italic>-dominated forest, on riparian vegetation. Lake Saint Clair National Park (<named-content xmlns:xlink="http://www.w3.org/1999/xlink" content-type="dwc:verbatimCoordinates" xlink:type="simple"><named-content content-type="geo-json" specific-use="{&#34;type&#34;:&#34;Point&#34;,&#34;coordinates&#34;:[146.150000,-42.100000]}" id="NCID0E1YAG" xlink:type="simple">42°6'S, 146°9'E</named-content></named-content>), 7.xii.2015, D.E. Shcherbakov, 2 males; Mystery Creek Cave (<named-content xmlns:xlink="http://www.w3.org/1999/xlink" content-type="dwc:verbatimCoordinates" xlink:type="simple"><named-content content-type="geo-json" specific-use="{&#34;type&#34;:&#34;Point&#34;,&#34;coordinates&#34;:[146.850000,-43.466667]}" id="NCID0ECZAG" xlink:type="simple">43°28'S, 146°51'E</named-content></named-content>), 13.xii.2015, D.E. Shcherbakov, E.D. Lukashevich, 4 males. The specimens will be deposited in the Zoological Institute RAS, St-Petersburg, Russia.</p></tp:treatment-sec><tp:treatment-sec sec-type="Exoskeleton" id="SECID0EHZAG"><title>Exoskeleton.</title><p>Abdomen: tergite I about 0.6 times as long as tergite II, sternite I about 0.3 times as long as sternite II (Figure <xref ref-type="fig" rid="F5">5</xref>). Segments II–VII well developed. Terminalia with 160–180° rotation of through segments VII–IX, with segment VIII rotated about 80–90°. Segment VIII reduced to one small sclerite situated dorsally (Figure <xref ref-type="fig" rid="F5">5B</xref>). Gonocoxites and gonostyli pubescent with long setae. Gonocoxites narrowly contiguous at base, divergent from each other at origin, each nearly cylindrical, tapered slightly toward apex (Figures <xref ref-type="fig" rid="F1">1C</xref>, <xref ref-type="fig" rid="F5">5</xref>, <xref ref-type="fig" rid="F6">6A</xref>). Gonostylus cylindrical, about 4/5 length of gonocoxite, slightly tapered at apex, curved medially, with dense macrosetae <!--PageBreak-->apically (Figures <xref ref-type="fig" rid="F1">1C, D</xref>, <xref ref-type="fig" rid="F5">5</xref>). Apparent hypandrium as narrow sclerotized stripe between gonocoxite bases (Figure <xref ref-type="fig" rid="F1">1E</xref>), according to muscle attachment sites (see musculature description). Epandrium slightly wider than long, with elongate setae along lateral <!--PageBreak-->margins and robust closely set macrosetae on two large convex lobes; tiny bare medial lobe between lateral ones; cercus inconspicuous, unmodified, setose, with semicircular rim (Figures <xref ref-type="fig" rid="F1">1D, F</xref>, <xref ref-type="fig" rid="F6">6B</xref>). Hypoproct small, situated ventrad of epandrium (Figure <xref ref-type="fig" rid="F6">6E</xref>). Paramere subdivided into dorsal bridge (<italic>pm db</italic>), dorsomedial element (<italic>pm dme</italic>) and parameral lobe at gonocoxite base (<italic>pm gbl</italic>) (Figures <xref ref-type="fig" rid="F1">1D, F, H</xref>, <xref ref-type="fig" rid="F6">6B</xref>): dorsal bridge arch-shaped, with one pair of long projections anterolaterally; dorsomedial element “I-shaped”, articulated with dorsal bridge basally and with lateral ejaculatory processes of aedeagus apically; parameral lobe at gonocoxite base bare inside and with group of elongated setae among shorter ones outside (Figure <xref ref-type="fig" rid="F1">1D, F, H</xref>). Ejaculatory apodeme extending anteriorly to segment VII, laterally compressed, clavate at base (Figure <xref ref-type="fig" rid="F6">6A, C</xref>); sperm sac balloon-like, surrounded by aedeagus posteriorly, attached to ejaculatory apodeme anteriorly; aedeagus relatively short, curved, with single trilobate phallotrema, placed between cerci when at rest (Figure <xref ref-type="fig" rid="F1">1F–H</xref>).</p><fig id="F5" position="float" orientation="portrait"><label>Figure 5.</label><caption><p>Male of <italic><tp:taxon-name><tp:taxon-name-part taxon-name-part-type="genus" reg="Nothoderus">Nothoderus</tp:taxon-name-part><tp:taxon-name-part taxon-name-part-type="species" reg="australiensis">australiensis</tp:taxon-name-part></tp:taxon-name></italic>. <bold>A</bold> abdomen, ventral view <bold>B</bold> abdomen, dorsal view.</p></caption><graphic xmlns:xlink="http://www.w3.org/1999/xlink" xlink:href="zookeys-809-055-g005.jpg" position="float" orientation="portrait" xlink:type="simple" id="oo_251148.jpg"/></fig><fig id="F6" position="float" orientation="portrait"><label>Figure 6.</label><caption><p>Male of <italic><tp:taxon-name><tp:taxon-name-part taxon-name-part-type="genus" reg="Nothoderus">Nothoderus</tp:taxon-name-part><tp:taxon-name-part taxon-name-part-type="species" reg="australiensis">australiensis</tp:taxon-name-part></tp:taxon-name></italic>. <bold>A</bold> genitalia, dorsal view <bold>B</bold> genitalia, posterior view <bold>C</bold> genitalia, inner view <bold>D</bold> epandrium, inner view.</p></caption><graphic xmlns:xlink="http://www.w3.org/1999/xlink" xlink:href="zookeys-809-055-g006.jpg" position="float" orientation="portrait" xlink:type="simple" id="oo_251149.jpg"/></fig></tp:treatment-sec><tp:treatment-sec sec-type="Musculature" id="SECID0ET4AG"><title>Musculature.</title><p><italic>Abdominal muscles.</italic> Tergosternal muscles <italic>TSM1</italic> of segment I not found. Segments II–VII with one pair of wide short tergosternal muscles (<italic>TSM2</italic>–<italic>TSM7</italic>) (Figure <xref ref-type="fig" rid="F5">5B</xref>). Two pairs of long symmetrical intersegmental tergal muscles (<italic>ITM1a,b</italic>) extending from posterior part of tergite I to posterior part of tergite II; paired medial <italic>ITM1a</italic> and paired lateral <italic>ITM1b</italic> with same thickness (Figure <xref ref-type="fig" rid="F5">5B</xref>). One pair of long intersegmental sternal muscles <italic>ISM1</italic> connecting posterior part of sternite I to posterior part of sternite II (Figure <xref ref-type="fig" rid="F5">5A</xref>). Intersegmental tergal and sternal muscles <italic>ITM2</italic> and <italic>ISM2</italic> connecting segment II and III not found. Intersegmental symmetrical tergal and sternal muscles <italic>ITM3a,b</italic>–<italic>ITM5a,b</italic> and <italic>ISM3</italic>–<italic>ISM5</italic> on segments III–VI with similar attachment sites as intersegmental muscles of segment I–II (Figure <xref ref-type="fig" rid="F5">5</xref>). Segments II–VII with wide short tergosternal muscles (<italic>TSM2</italic>–<italic>TSM7</italic>) (Figure <xref ref-type="fig" rid="F5">5B</xref>). Two pairs of intersegmental tergal muscles <italic>ITM6a,b</italic> extending from posterior part of tergite VI to anterior part of tergite VII. One pair of symmetrical wide intersegmental sternal muscles <italic>ISM6</italic> passing from posterior part of sternite VI to anterior part of sternite VII. Posterior sites of attachment of muscles <italic>ITM6a,b</italic> and <italic>ISM6</italic> slightly displaced clockwise (Figure <xref ref-type="fig" rid="F5">5</xref>). One pair of long asymmetrical muscles <italic>ISM7</italic> right extending from right anterior part of sternite VII to membrane between sternite VII and epandrium. <italic>ISM7</italic> left extending from left medial part of sternite VII to sternite VIII (Figure <xref ref-type="fig" rid="F5">5</xref>). Unpaired muscle <italic>ITM7</italic> connecting left medial part of tergite VII to membrane between tergite VII and sternite VIII (Figure <xref ref-type="fig" rid="F5">5B</xref>).</p><p><italic>Pregenital muscles.</italic> Short unpaired muscle <italic>M18</italic> connecting sternite VIII to narrow sclerotized stripe or hypandrium between gonocoxite bases (Figure <xref ref-type="fig" rid="F5">5B</xref>). Narrow sclerotized stripe between gonocoxite bases interpreted as hypandrium, according to attachment sites of muscles <italic>M18</italic>. Muscles <italic>M19</italic> not found. Segment VIII decreased to one small dorsal sclerite; tergite VIII completely membranous, sternite VIII reduced to narrow sclerite.</p><p><italic>Tergosternal muscles.</italic> Paired, wide symmetrical <italic>M5</italic> connecting anterolateral parts of epandrium to lateral thickenings of dorsal bridge of paramere in the point of connection of <italic>pm db</italic> with gonocoxites (= gonocoxal apodeme) (Figure <xref ref-type="fig" rid="F6">6B, C</xref>). Lateral thickenings of dorsal bridge of paramere interpreted as gonocoxites according to attachment sites of muscles <italic>M5</italic>.</p><!--PageBreak--><p><italic>Muscles of the hypandrial complex.</italic> Paired long retractors <italic>M1+2</italic> extending from anterior edges of gonocoxites to aedeagal condyle, and also several muscle filaments of <italic>M1+2</italic> extending from anterior edges of gonocoxites to posterior margin of dorsomedial element of paramere <italic>pm dme</italic> (Figure <xref ref-type="fig" rid="F6">6C</xref>). Paired long <italic>M23</italic> extending from posterior edge of ejaculatory apodeme (dorsally) to membrane near aedeagus (Figure <xref ref-type="fig" rid="F6">6A</xref>). Paired wide protractors <italic>M30</italic> extending from anterior half of ejaculatory apodeme (laterally) to anterior margin of gonocoxites (= gonocoxal apodeme) (Figure <xref ref-type="fig" rid="F6">6A, C</xref>). Paired wide retractors <italic>M31</italic> extending from posterolateral part of ejaculatory apodeme to medial anterolateral projections of dorsal bridge <italic>pm db</italic> (Figure <xref ref-type="fig" rid="F6">6C</xref>). Paired long wide muscles <italic>M27</italic> extending from anterior part of gonocoxites to ligament near anterior margin <!--PageBreak-->of gonostyli (Figure <xref ref-type="fig" rid="F6">6C</xref>). Paired long wide <italic>M28</italic> extending from anteromedial part of gonocoxites to condyle of gonostyli (Figure <xref ref-type="fig" rid="F6">6C</xref>).</p><p><italic>Muscles of the epandrial complex.</italic> Two pairs of <italic>M3</italic> muscles; <italic>M3<sup>1</sup></italic> extending from lateral parts of epandrium to anterolateral parts of hypoproct (X sternite); <italic>M3<sup>2</sup></italic> extending from posterolateral parts of epandrium to membrane between epandrium and cercus (Figure <xref ref-type="fig" rid="F6">6D, E</xref>). Paired thin <italic>M7</italic> extending from membrane near hypoproct to anterior lobe of cercus (Figure <xref ref-type="fig" rid="F6">6E</xref>). Hypoproct apparently partly membranous, according to site of attachment of muscles <italic>M3<sup>2</sup></italic> and <italic>M7</italic>.</p></tp:treatment-sec><tp:treatment-sec><!--Section generated to contain objects referenced in tp:taxon-treatment.--><fig id="F1" position="float" orientation="portrait"><label>Figure 1.</label><caption><p>SEM images of male genitalia of <tp:taxon-name><tp:taxon-name-part taxon-name-part-type="family">Tanyderidae</tp:taxon-name-part></tp:taxon-name>. <bold>A–B</bold><italic><tp:taxon-name><tp:taxon-name-part taxon-name-part-type="genus" reg="Araucoderus">Araucoderus</tp:taxon-name-part><tp:taxon-name-part taxon-name-part-type="species" reg="gloriosus">gloriosus</tp:taxon-name-part></tp:taxon-name></italic> (uncoated, <abbrev xmlns:xlink="http://www.w3.org/1999/xlink" xlink:title="backscattered electron" id="ABBRID0EXLAG" xlink:type="simple">BSE</abbrev>; Chile, Alerce Andino), dorsal view <bold>C–H</bold><italic><tp:taxon-name><tp:taxon-name-part taxon-name-part-type="genus" reg="Nothoderus">Nothoderus</tp:taxon-name-part><tp:taxon-name-part taxon-name-part-type="species" reg="australiensis">australiensis</tp:taxon-name-part></tp:taxon-name></italic><bold>C–E</bold> dorsal view (uncoated, <abbrev xmlns:xlink="http://www.w3.org/1999/xlink" xlink:title="backscattered electron" id="ABBRID0EKMAG" xlink:type="simple">BSE</abbrev>; Tasmania, Mystery Creek Cave) <bold>F–H</bold> ventral view (coated, <abbrev xmlns:xlink="http://www.w3.org/1999/xlink" xlink:title="secondary electron" id="ABBRID0EQMAG" xlink:type="simple">SE</abbrev>; Tasmania, Lake Saint Clair).</p></caption><graphic xmlns:xlink="http://www.w3.org/1999/xlink" xlink:href="zookeys-809-055-g001.jpg" position="float" orientation="portrait" xlink:type="simple" id="oo_251144.jpg"/></fig></tp:treatment-sec></tp:taxon-treatment>
